# Supplementary material for: Mapping the Ulcerative Colitis Patient Journey in Saudi Arabia from Healthcare Professionals’ Perspective: A Cross-Sectional Non-Interventional Study
Source: J Clin Med. 2025 Feb 27;14(5):1621. doi: 10.3390/jcm14051621 (PMC11899997; doi:10.3390/jcm14051621)
Supplement: Supplementary file 1 [file jcm-14-01621-s001.zip]

Archive with 1 entries (1 files):
- jcm-3444687-supplementary.pdf
